# Supplementary material for: The SINA1‐BSD1 Module Regulates Vegetative Growth Involving Gibberellin Biosynthesis in Tomato
Source: Adv Sci (Weinh). 2024 Aug 27;11(40):2400995. doi: 10.1002/advs.202400995 (PMC11633369; doi:10.1002/advs.202400995)
Supplement: Supplementary file 2 — Supporting Information [file ADVS-11-2400995-s001.zip]

Archive with 4 entries (3 files):
- advs202400995-sup-0002-cif/
- advs202400995-sup-0002-cif/Data Set S1.xlsx
- advs202400995-sup-0002-cif/Table S1.xlsx
- advs202400995-sup-0002-cif/Table S2.xlsx
