# Supplementary material for: The SINA1‐BSD1 Module Regulates Vegetative Growth Involving Gibberellin Biosynthesis in Tomato
Source: Adv Sci (Weinh). 2024 Aug 27;11(40):2400995. doi: 10.1002/advs.202400995 (PMC11633369; doi:10.1002/advs.202400995)
Supplement: Supplementary file 2 — Supporting Information [file ADVS-11-2400995-s001.zip › advs202400995-sup-0002-cif/Data Set S1.xlsx]

## Sheet: G1
Dataset S1. GOBPs enriched by genes in G1-6
GO ID	GO Term	Count	FDR
GO:0008150	biological_process	224	8.34517e-20
GO:0009607	response to biotic stimulus	22	9.06218e-14
GO:0008152	metabolic process	169	2.3251e-13
GO:0051707	response to other organism	19	9.50922e-12
GO:0043207	response to external biotic stimulus	19	9.50922e-12
GO:0051704	multi-organism process	22	2.00228e-10
GO:0042737	drug catabolic process	18	2.3243e-10
GO:0009605	response to external stimulus	19	6.73684e-09
GO:0006950	response to stress	37	1.17668e-08
GO:0098542	defense response to other organism	15	1.17668e-08
GO:0071704	organic substance metabolic process	137	1.19994e-08
GO:0006952	defense response	19	1.64229e-08
GO:0017144	drug metabolic process	21	4.79965e-08
GO:1901072	glucosamine-containing compound catabolic process	7	6.33844e-08
GO:0046348	amino sugar catabolic process	7	6.33844e-08
GO:0006032	chitin catabolic process	7	6.33844e-08
GO:0006030	chitin metabolic process	7	6.33844e-08
GO:0006026	aminoglycan catabolic process	7	6.33844e-08
GO:0009056	catabolic process	35	6.62203e-08
GO:1901071	glucosamine-containing compound metabolic process	7	8.13057e-08
GO:0006022	aminoglycan metabolic process	7	1.49258e-07
GO:0006040	amino sugar metabolic process	7	4.29942e-07
GO:1901564	organonitrogen compound metabolic process	80	4.29942e-07
GO:0044248	cellular catabolic process	29	6.74083e-07
GO:0044238	primary metabolic process	123	2.00942e-06
GO:0044237	cellular metabolic process	121	3.37133e-06
GO:1901136	carbohydrate derivative catabolic process	7	1.25885e-05
GO:0006955	immune response	8	1.57654e-05
GO:0045087	innate immune response	8	1.57654e-05
GO:0009627	systemic acquired resistance	5	2.03959e-05
GO:0016998	cell wall macromolecule catabolic process	6	2.21708e-05
GO:0002376	immune system process	8	2.42531e-05
GO:0055114	oxidation-reduction process	39	2.44948e-05
GO:0006807	nitrogen compound metabolic process	106	2.70118e-05
GO:1901575	organic substance catabolic process	27	2.86547e-05
GO:0009620	response to fungus	7	7.24794e-05
GO:0009987	cellular process	135	7.65271e-05
GO:1901565	organonitrogen compound catabolic process	19	8.86901e-05
GO:0002831	regulation of response to biotic stimulus	6	0.000151966
GO:0009057	macromolecule catabolic process	20	0.000156303
GO:0032101	regulation of response to external stimulus	6	0.000163828
GO:0016999	antibiotic metabolic process	9	0.000189602
GO:0009814	defense response, incompatible interaction	5	0.000291539
GO:0042743	hydrogen peroxide metabolic process	8	0.000291539
GO:0050896	response to stimulus	43	0.000306308
GO:0009617	response to bacterium	7	0.000331667
GO:0043900	regulation of multi-organism process	6	0.000353694
GO:0045088	regulation of innate immune response	5	0.000474375
GO:0050776	regulation of immune response	5	0.000474375
GO:0010112	regulation of systemic acquired resistance	3	0.000549473
GO:0006979	response to oxidative stress	11	0.000549473
GO:0002682	regulation of immune system process	5	0.000666214
GO:0031347	regulation of defense response	6	0.000740241
GO:0072593	reactive oxygen species metabolic process	8	0.000778157
GO:0006629	lipid metabolic process	19	0.000860376
GO:0044036	cell wall macromolecule metabolic process	7	0.000923673
GO:0051186	cofactor metabolic process	13	0.00122915
GO:0042744	hydrogen peroxide catabolic process	7	0.00137595
GO:0050829	defense response to Gram-negative bacterium	2	0.00138355
GO:0060866	leaf abscission	2	0.00138355
GO:0055085	transmembrane transport	24	0.00146162
GO:0017001	antibiotic catabolic process	7	0.00153438
GO:0043902	positive regulation of multi-organism process	4	0.00158823
GO:0002833	positive regulation of response to biotic stimulus	4	0.00158823
GO:0006796	phosphate-containing compound metabolic process	37	0.00181966
GO:0032103	positive regulation of response to external stimulus	4	0.00181966
GO:0006811	ion transport	17	0.00190795
GO:0031349	positive regulation of defense response	4	0.00201539
GO:0006793	phosphorus metabolic process	37	0.00206419
GO:0043170	macromolecule metabolic process	91	0.00237649
GO:0009065	glutamine family amino acid catabolic process	3	0.00237649
GO:0071554	cell wall organization or biogenesis	12	0.00237649
GO:0050832	defense response to fungus	5	0.00251783
GO:0051187	cofactor catabolic process	7	0.00286124
GO:0051091	positive regulation of DNA-binding transcription factor activity	2	0.00329864
GO:0019538	protein metabolic process	55	0.00332857
GO:0007568	aging	4	0.00480976
GO:0006810	transport	35	0.00504026
GO:0000272	polysaccharide catabolic process	6	0.00504026
GO:0080134	regulation of response to stress	6	0.00504026
GO:0051234	establishment of localization	35	0.0059832
GO:1904659	glucose transmembrane transport	2	0.00599438
GO:0005975	carbohydrate metabolic process	19	0.00822459
GO:0080142	regulation of salicylic acid biosynthetic process	2	0.00914431
GO:0010337	regulation of salicylic acid metabolic process	2	0.00914431
GO:0009727	detection of ethylene stimulus	2	0.00914431
GO:0009697	salicylic acid biosynthetic process	2	0.00914431
GO:0009838	abscission	2	0.00914431
GO:0006538	glutamate catabolic process	2	0.00914431
GO:0044265	cellular macromolecule catabolic process	13	0.00943692
GO:0042742	defense response to bacterium	5	0.00960173
GO:0044260	cellular macromolecule metabolic process	73	0.0105192
GO:0016311	dephosphorylation	8	0.0108389
GO:0051179	localization	35	0.0110864
GO:0006464	cellular protein modification process	36	0.0115913
GO:0006508	proteolysis	18	0.0115913
GO:0036211	protein modification process	36	0.0115913
GO:0071398	cellular response to fatty acid	2	0.011661
GO:0070542	response to fatty acid	2	0.011661
GO:0043649	dicarboxylic acid catabolic process	2	0.011661
GO:0051090	regulation of DNA-binding transcription factor activity	2	0.011661
GO:0046189	phenol-containing compound biosynthetic process	2	0.011661
GO:0009726	detection of endogenous stimulus	2	0.011661
GO:0009720	detection of hormone stimulus	2	0.011661
GO:0050778	positive regulation of immune response	3	0.0117134
GO:0002684	positive regulation of immune system process	3	0.0117134
GO:0045089	positive regulation of innate immune response	3	0.0117134
GO:0046486	glycerolipid metabolic process	6	0.0130664
GO:0006749	glutathione metabolic process	3	0.016363
GO:0035690	cellular response to drug	3	0.016363
GO:1901606	alpha-amino acid catabolic process	4	0.0166608
GO:1901135	carbohydrate derivative metabolic process	13	0.0174645
GO:0032350	regulation of hormone metabolic process	2	0.0184642
GO:0046885	regulation of hormone biosynthetic process	2	0.0184642
GO:0046395	carboxylic acid catabolic process	5	0.0184642
GO:0017000	antibiotic biosynthetic process	2	0.0184642
GO:0016054	organic acid catabolic process	5	0.0184642
GO:0010030	positive regulation of seed germination	2	0.0184642
GO:0097366	response to bronchodilator	2	0.0184642
GO:0071732	cellular response to nitric oxide	2	0.0184642
GO:0071731	response to nitric oxide	2	0.0184642
GO:0006468	protein phosphorylation	23	0.0196474
GO:0001101	response to acid chemical	9	0.0207242
GO:0043436	oxoacid metabolic process	16	0.0226939
GO:0009593	detection of chemical stimulus	2	0.0228293
GO:0006082	organic acid metabolic process	16	0.0238218
GO:0009063	cellular amino acid catabolic process	4	0.0239032
GO:0033993	response to lipid	7	0.0244297
GO:0071229	cellular response to acid chemical	6	0.0260703
GO:0043648	dicarboxylic acid metabolic process	4	0.026134
GO:0031326	regulation of cellular biosynthetic process	27	0.0266436
GO:0009889	regulation of biosynthetic process	27	0.0275751
GO:0006644	phospholipid metabolic process	6	0.0332436
GO:0006650	glycerophospholipid metabolic process	5	0.0332436
GO:0034220	ion transmembrane transport	9	0.0332436
GO:1900673	olefin metabolic process	2	0.03541
GO:1900674	olefin biosynthetic process	2	0.03541
GO:0046777	protein autophosphorylation	5	0.03541
GO:0048584	positive regulation of response to stimulus	4	0.03541
GO:0019752	carboxylic acid metabolic process	15	0.03541
GO:0009692	ethylene metabolic process	2	0.03541
GO:0009693	ethylene biosynthetic process	2	0.03541
GO:0043450	alkene biosynthetic process	2	0.03541
GO:0043449	cellular alkene metabolic process	2	0.03541
GO:0010029	regulation of seed germination	2	0.03541
GO:0042445	hormone metabolic process	5	0.0355248
GO:0006812	cation transport	10	0.0363743
GO:0009723	response to ethylene	3	0.0388714
GO:0030001	metal ion transport	7	0.038884
GO:0071577	zinc ion transmembrane transport	2	0.0393642
GO:1900140	regulation of seedling development	2	0.0393642
GO:0006536	glutamate metabolic process	2	0.0393642
GO:0006829	zinc ion transport	2	0.0393642
GO:0044255	cellular lipid metabolic process	11	0.0411977
GO:0016052	carbohydrate catabolic process	6	0.0425231
GO:0015797	mannitol transport	1	0.0425231
GO:2001040	positive regulation of cellular response to drug	1	0.0425231
GO:2001025	positive regulation of response to drug	1	0.0425231
GO:0015795	sorbitol transport	1	0.0425231
GO:0015793	glycerol transport	1	0.0425231
GO:1901672	positive regulation of systemic acquired resistance	1	0.0425231
GO:0071281	cellular response to iron ion	2	0.0425231
GO:0071327	cellular response to trehalose stimulus	1	0.0425231
GO:0015757	galactose transmembrane transport	1	0.0425231
GO:0015753	D-xylose transmembrane transport	1	0.0425231
GO:0010120	camalexin biosynthetic process	1	0.0425231
GO:1901183	positive regulation of camalexin biosynthetic process	1	0.0425231
GO:0015752	D-ribose transmembrane transport	1	0.0425231
GO:1901182	regulation of camalexin biosynthetic process	1	0.0425231
GO:0015750	pentose transmembrane transport	1	0.0425231
GO:0072351	tricarboxylic acid biosynthetic process	1	0.0425231
GO:0010618	aerenchyma formation	1	0.0425231
GO:0080151	positive regulation of salicylic acid mediated signaling pathway	1	0.0425231
GO:0009700	indole phytoalexin biosynthetic process	1	0.0425231
GO:1900378	positive regulation of secondary metabolite biosynthetic process	1	0.0425231
GO:0010353	response to trehalose	1	0.0425231
GO:1900376	regulation of secondary metabolite biosynthetic process	1	0.0425231
GO:0052322	positive regulation of phytoalexin biosynthetic process	1	0.0425231
GO:0052315	phytoalexin biosynthetic process	1	0.0425231
GO:0052319	regulation of phytoalexin biosynthetic process	1	0.0425231
GO:0043412	macromolecule modification	36	0.0425231
GO:0031323	regulation of cellular metabolic process	29	0.0425231
GO:0030908	protein splicing	1	0.0425231
GO:0044282	small molecule catabolic process	5	0.0425231
GO:0030418	nicotianamine biosynthetic process	1	0.0425231
GO:0052320	positive regulation of phytoalexin metabolic process	1	0.0425231
GO:0046217	indole phytoalexin metabolic process	1	0.0425231
GO:0009835	fruit ripening	2	0.0425231
GO:0019878	lysine biosynthetic process via aminoadipic acid	1	0.0425231
GO:0048518	positive regulation of biological process	12	0.0425231
GO:0030417	nicotianamine metabolic process	1	0.0425231
GO:0052317	camalexin metabolic process	1	0.0425231
GO:0052314	phytoalexin metabolic process	1	0.0425231
GO:0009404	toxin metabolic process	1	0.0425231
GO:0016539	intein-mediated protein splicing	1	0.0425231
GO:0052318	regulation of phytoalexin metabolic process	1	0.0425231
GO:0009403	toxin biosynthetic process	1	0.0425231
GO:0010033	response to organic substance	12	0.0431289
GO:0006790	sulfur compound metabolic process	6	0.0431289
GO:0051171	regulation of nitrogen compound metabolic process	28	0.0431289
GO:0042446	hormone biosynthetic process	4	0.043327
GO:0042221	response to chemical	16	0.0445371
GO:0006817	phosphate ion transport	2	0.0445371
GO:0046470	phosphatidylcholine metabolic process	2	0.0445371
GO:0048583	regulation of response to stimulus	6	0.0464543
GO:0008643	carbohydrate transport	3	0.0467489
GO:1903506	regulation of nucleic acid-templated transcription	24	0.0468288
GO:2001141	regulation of RNA biosynthetic process	24	0.0468288
GO:0010556	regulation of macromolecule biosynthetic process	25	0.0481608
GO:0045490	pectin catabolic process	3	0.0481608
GO:0046839	phospholipid dephosphorylation	2	0.0481608
GO:0046856	phosphatidylinositol dephosphorylation	2	0.0481608
GO:1901362	organic cyclic compound biosynthetic process	32	0.0481608

## Sheet: G2
Dataset S1. GOBPs enriched by genes in G1-6
GO ID	GO Term	Count	FDR
GO:0008150	biological_process	200	2.20394e-12
GO:0008152	metabolic process	158	7.67114e-11
GO:0009058	biosynthetic process	76	5.36471e-08
GO:1901576	organic substance biosynthetic process	74	5.36471e-08
GO:1901566	organonitrogen compound biosynthetic process	38	9.14407e-08
GO:0071704	organic substance metabolic process	129	4.26664e-07
GO:0044237	cellular metabolic process	122	6.21044e-07
GO:1901564	organonitrogen compound metabolic process	78	1.15282e-06
GO:0009987	cellular process	138	5.11078e-06
GO:0006412	translation	23	5.60827e-06
GO:0043043	peptide biosynthetic process	23	5.60827e-06
GO:0044249	cellular biosynthetic process	66	8.50042e-06
GO:0006518	peptide metabolic process	23	1.36321e-05
GO:0043604	amide biosynthetic process	23	1.63744e-05
GO:0043603	cellular amide metabolic process	24	3.48018e-05
GO:0044238	primary metabolic process	115	5.00253e-05
GO:0019538	protein metabolic process	61	9.94801e-05
GO:0044267	cellular protein metabolic process	55	0.00010136
GO:0044283	small molecule biosynthetic process	16	0.000357585
GO:0042221	response to chemical	23	0.000357585
GO:1901700	response to oxygen-containing compound	15	0.000410672
GO:0006807	nitrogen compound metabolic process	99	0.000424659
GO:0044260	cellular macromolecule metabolic process	78	0.000987066
GO:0009813	flavonoid biosynthetic process	3	0.00262293
GO:0043170	macromolecule metabolic process	90	0.00274655
GO:0046394	carboxylic acid biosynthetic process	12	0.00274655
GO:0016053	organic acid biosynthetic process	12	0.00274655
GO:0055114	oxidation-reduction process	33	0.0028118
GO:0009059	macromolecule biosynthetic process	46	0.00361061
GO:0044271	cellular nitrogen compound biosynthetic process	45	0.00369765
GO:0009628	response to abiotic stimulus	14	0.00383622
GO:0009812	flavonoid metabolic process	3	0.00383622
GO:0010035	response to inorganic substance	9	0.00383622
GO:0009765	photosynthesis, light harvesting	4	0.00383622
GO:0009657	plastid organization	6	0.00672335
GO:0009416	response to light stimulus	8	0.00672335
GO:0009314	response to radiation	8	0.00793332
GO:0034645	cellular macromolecule biosynthetic process	44	0.00812801
GO:0009768	photosynthesis, light harvesting in photosystem I	3	0.00837764
GO:0000302	response to reactive oxygen species	5	0.00906121
GO:0006783	heme biosynthetic process	3	0.0114621
GO:0042440	pigment metabolic process	5	0.0114621
GO:0006631	fatty acid metabolic process	7	0.0143384
GO:0042168	heme metabolic process	3	0.0153714
GO:0006633	fatty acid biosynthetic process	6	0.0157634
GO:0006782	protoporphyrinogen IX biosynthetic process	2	0.0171528
GO:0046501	protoporphyrinogen IX metabolic process	2	0.0171528
GO:0034641	cellular nitrogen compound metabolic process	57	0.0199278
GO:0009735	response to cytokinin	4	0.0199278
GO:0045229	external encapsulating structure organization	9	0.0199278
GO:0034599	cellular response to oxidative stress	4	0.0199278
GO:0008610	lipid biosynthetic process	11	0.0199278
GO:0019684	photosynthesis, light reaction	6	0.0199335
GO:0046051	UTP metabolic process	2	0.0214574
GO:0006228	UTP biosynthetic process	2	0.0214574
GO:0032544	plastid translation	2	0.0214574
GO:0006778	porphyrin-containing compound metabolic process	4	0.0227884
GO:0015979	photosynthesis	8	0.0227884
GO:0006091	generation of precursor metabolites and energy	11	0.0257527
GO:0006183	GTP biosynthetic process	2	0.0257527
GO:0071470	cellular response to osmotic stress	2	0.0257527
GO:0071840	cellular component organization or biogenesis	30	0.0257527
GO:0046039	GTP metabolic process	2	0.0257527
GO:0010431	seed maturation	2	0.0257527
GO:0032502	developmental process	16	0.0257527
GO:0030243	cellulose metabolic process	4	0.0257527
GO:0019752	carboxylic acid metabolic process	16	0.0257527
GO:0033013	tetrapyrrole metabolic process	4	0.028501
GO:0046148	pigment biosynthetic process	4	0.028501
GO:0043436	oxoacid metabolic process	16	0.0297797
GO:0006082	organic acid metabolic process	16	0.0313673
GO:1901701	cellular response to oxygen-containing compound	7	0.0356047
GO:0071555	cell wall organization	8	0.0356047
GO:0046036	CTP metabolic process	2	0.0356047
GO:0016310	phosphorylation	25	0.0356047
GO:0009209	pyrimidine ribonucleoside triphosphate biosynthetic process	2	0.0356047
GO:0010143	cutin biosynthetic process	2	0.0356047
GO:0006241	CTP biosynthetic process	2	0.0356047
GO:0009719	response to endogenous stimulus	12	0.0356047
GO:0009208	pyrimidine ribonucleoside triphosphate metabolic process	2	0.0356047
GO:0009148	pyrimidine nucleoside triphosphate biosynthetic process	2	0.0356047
GO:0032787	monocarboxylic acid metabolic process	9	0.0386035
GO:0051273	beta-glucan metabolic process	4	0.0386035
GO:0019430	removal of superoxide radicals	2	0.039051
GO:0000303	response to superoxide	2	0.039051
GO:0000305	response to oxygen radical	2	0.039051
GO:0071446	cellular response to salicylic acid stimulus	2	0.039051
GO:0071450	cellular response to oxygen radical	2	0.039051
GO:0071451	cellular response to superoxide	2	0.039051
GO:1901070	guanosine-containing compound biosynthetic process	2	0.039051
GO:0072330	monocarboxylic acid biosynthetic process	6	0.0411071
GO:0006779	porphyrin-containing compound biosynthetic process	3	0.0443473

## Sheet: G3
Dataset S1. GOBPs enriched by genes in G1-6
GO ID	GO Term	Count	FDR
GO:0008150	biological_process	210	1.84957e-17
GO:0008152	metabolic process	161	1.30464e-12
GO:0009987	cellular process	156	6.87255e-12
GO:0015979	photosynthesis	18	1.07874e-09
GO:0071704	organic substance metabolic process	136	1.07874e-09
GO:0044237	cellular metabolic process	127	6.65603e-09
GO:0042440	pigment metabolic process	11	6.92864e-09
GO:0046148	pigment biosynthetic process	10	1.7227e-08
GO:0006778	porphyrin-containing compound metabolic process	9	1.10486e-07
GO:0006779	porphyrin-containing compound biosynthetic process	8	1.10486e-07
GO:0033013	tetrapyrrole metabolic process	9	2.82624e-07
GO:0033014	tetrapyrrole biosynthetic process	8	3.39039e-07
GO:0009765	photosynthesis, light harvesting	7	4.64134e-07
GO:0044238	primary metabolic process	121	5.29243e-07
GO:1901564	organonitrogen compound metabolic process	77	7.54032e-07
GO:0019684	photosynthesis, light reaction	11	1.49598e-06
GO:0015994	chlorophyll metabolic process	6	1.14508e-05
GO:0015995	chlorophyll biosynthetic process	5	1.14508e-05
GO:0051186	cofactor metabolic process	16	2.37431e-05
GO:0044281	small molecule metabolic process	30	4.32747e-05
GO:0055114	oxidation-reduction process	37	8.04887e-05
GO:0005975	carbohydrate metabolic process	24	8.04887e-05
GO:0009058	biosynthetic process	64	8.48025e-05
GO:1901576	organic substance biosynthetic process	62	0.000108393
GO:1901566	organonitrogen compound biosynthetic process	30	0.000145823
GO:0009768	photosynthesis, light harvesting in photosystem I	4	0.000363646
GO:0006082	organic acid metabolic process	21	0.000370307
GO:0044249	cellular biosynthetic process	59	0.000437314
GO:0019752	carboxylic acid metabolic process	20	0.000650597
GO:0009066	aspartate family amino acid metabolic process	5	0.000692898
GO:0018298	protein-chromophore linkage	5	0.000851629
GO:0006807	nitrogen compound metabolic process	96	0.000851629
GO:0043436	oxoacid metabolic process	20	0.000890948
GO:0043648	dicarboxylic acid metabolic process	6	0.000962863
GO:0044248	cellular catabolic process	22	0.000962863
GO:0000079	regulation of cyclin-dependent protein serine/threonine kinase activity	5	0.00135901
GO:1904029	regulation of cyclin-dependent protein kinase activity	5	0.00135901
GO:0005976	polysaccharide metabolic process	11	0.00180104
GO:0044283	small molecule biosynthetic process	14	0.00250515
GO:0071900	regulation of protein serine/threonine kinase activity	5	0.00283822
GO:0006091	generation of precursor metabolites and energy	13	0.00283822
GO:0009056	catabolic process	24	0.00290374
GO:0071840	cellular component organization or biogenesis	33	0.00378741
GO:0009213	pyrimidine deoxyribonucleoside triphosphate catabolic process	2	0.00473333
GO:0006536	glutamate metabolic process	3	0.00473333
GO:0009223	pyrimidine deoxyribonucleotide catabolic process	2	0.00473333
GO:1901605	alpha-amino acid metabolic process	9	0.00473333
GO:0009149	pyrimidine nucleoside triphosphate catabolic process	2	0.00473333
GO:0046080	dUTP metabolic process	2	0.00473333
GO:0046081	dUTP catabolic process	2	0.00473333
GO:0046078	dUMP metabolic process	2	0.00473333
GO:0006226	dUMP biosynthetic process	2	0.00473333
GO:0009211	pyrimidine deoxyribonucleoside triphosphate metabolic process	2	0.00473333
GO:0006244	pyrimidine nucleotide catabolic process	2	0.00473333
GO:0006629	lipid metabolic process	17	0.00479458
GO:0051188	cofactor biosynthetic process	8	0.00510687
GO:0016051	carbohydrate biosynthetic process	8	0.00650594
GO:0050896	response to stimulus	37	0.00740716
GO:0043603	cellular amide metabolic process	18	0.00754983
GO:0071554	cell wall organization or biogenesis	11	0.00769705
GO:0009200	deoxyribonucleoside triphosphate metabolic process	2	0.00769705
GO:0009204	deoxyribonucleoside triphosphate catabolic process	2	0.00769705
GO:0006783	heme biosynthetic process	3	0.00769705
GO:0009177	pyrimidine deoxyribonucleoside monophosphate biosynthetic process	2	0.00769705
GO:0046386	deoxyribose phosphate catabolic process	2	0.00769705
GO:0009176	pyrimidine deoxyribonucleoside monophosphate metabolic process	2	0.00769705
GO:0009264	deoxyribonucleotide catabolic process	2	0.0103875
GO:0009221	pyrimidine deoxyribonucleotide biosynthetic process	2	0.0103875
GO:1901575	organic substance catabolic process	20	0.0103875
GO:0072330	monocarboxylic acid biosynthetic process	7	0.0103875
GO:0019538	protein metabolic process	51	0.0103875
GO:0009219	pyrimidine deoxyribonucleotide metabolic process	2	0.0103875
GO:0009265	2'-deoxyribonucleotide biosynthetic process	2	0.0103875
GO:0000271	polysaccharide biosynthetic process	6	0.0103875
GO:0009162	deoxyribonucleoside monophosphate metabolic process	2	0.0103875
GO:0009166	nucleotide catabolic process	2	0.0103875
GO:0046501	protoporphyrinogen IX metabolic process	2	0.0103875
GO:0046385	deoxyribose phosphate biosynthetic process	2	0.0103875
GO:0006782	protoporphyrinogen IX biosynthetic process	2	0.0103875
GO:0009157	deoxyribonucleoside monophosphate biosynthetic process	2	0.0103875
GO:0042168	heme metabolic process	3	0.0103875
GO:0032787	monocarboxylic acid metabolic process	10	0.0105467
GO:0044262	cellular carbohydrate metabolic process	9	0.0113724
GO:0051187	cofactor catabolic process	6	0.0131651
GO:0016053	organic acid biosynthetic process	10	0.0131651
GO:0044271	cellular nitrogen compound biosynthetic process	41	0.0131651
GO:0046394	carboxylic acid biosynthetic process	10	0.0131651
GO:0019692	deoxyribose phosphate metabolic process	2	0.0132022
GO:0072529	pyrimidine-containing compound catabolic process	2	0.0132022
GO:0010088	phloem development	2	0.0132022
GO:0009129	pyrimidine nucleoside monophosphate metabolic process	2	0.0132022
GO:0009130	pyrimidine nucleoside monophosphate biosynthetic process	2	0.0132022
GO:0009068	aspartate family amino acid catabolic process	2	0.0132022
GO:0006566	threonine metabolic process	2	0.0132022
GO:0009394	2'-deoxyribonucleotide metabolic process	2	0.0132022
GO:0043170	macromolecule metabolic process	83	0.0136058
GO:0065004	protein-DNA complex assembly	5	0.0136058
GO:0044264	cellular polysaccharide metabolic process	7	0.0140492
GO:0046434	organophosphate catabolic process	3	0.0140492
GO:0009067	aspartate family amino acid biosynthetic process	3	0.0140492
GO:0009808	lignin metabolic process	3	0.0156971
GO:0034637	cellular carbohydrate biosynthetic process	6	0.01607
GO:1901606	alpha-amino acid catabolic process	4	0.0167216
GO:0006528	asparagine metabolic process	2	0.0167216
GO:0009064	glutamine family amino acid metabolic process	4	0.0167216
GO:0051726	regulation of cell cycle	6	0.0173128
GO:0006520	cellular amino acid metabolic process	10	0.0174924
GO:0006334	nucleosome assembly	4	0.0174924
GO:0006518	peptide metabolic process	15	0.0182969
GO:0071103	DNA conformation change	5	0.0182969
GO:0071824	protein-DNA complex subunit organization	5	0.0182969
GO:0050790	regulation of catalytic activity	8	0.0187917
GO:0009767	photosynthetic electron transport chain	4	0.0189063
GO:0034404	nucleobase-containing small molecule biosynthetic process	3	0.0193989
GO:0043604	amide biosynthetic process	15	0.0198856
GO:0033692	cellular polysaccharide biosynthetic process	5	0.0198856
GO:0043101	purine-containing compound salvage	2	0.0198856
GO:0031497	chromatin assembly	4	0.0217831
GO:0065009	regulation of molecular function	8	0.0221556
GO:0019748	secondary metabolic process	4	0.0227295
GO:0009263	deoxyribonucleotide biosynthetic process	2	0.0232615
GO:0071555	cell wall organization	8	0.0232615
GO:0009143	nucleoside triphosphate catabolic process	2	0.0232615
GO:0006412	translation	14	0.0232615
GO:0009813	flavonoid biosynthetic process	2	0.0232615
GO:0009063	cellular amino acid catabolic process	4	0.0232615
GO:0042737	drug catabolic process	7	0.0232615
GO:0043043	peptide biosynthetic process	14	0.0237308
GO:0034728	nucleosome organization	4	0.0237308
GO:0006458	'de novo' protein folding	3	0.0250495
GO:0006333	chromatin assembly or disassembly	4	0.0259228
GO:0045859	regulation of protein kinase activity	5	0.0259228
GO:0043549	regulation of kinase activity	5	0.0262151
GO:0051174	regulation of phosphorus metabolic process	6	0.0262151
GO:0019220	regulation of phosphate metabolic process	6	0.0262151
GO:0006323	DNA packaging	4	0.026562
GO:1901259	chloroplast rRNA processing	2	0.0265927
GO:1901292	nucleoside phosphate catabolic process	2	0.0265927
GO:0045229	external encapsulating structure organization	8	0.0275936
GO:0006633	fatty acid biosynthetic process	5	0.0304279
GO:0016043	cellular component organization	26	0.0304279
GO:0009262	deoxyribonucleotide metabolic process	2	0.0311708
GO:0009812	flavonoid metabolic process	2	0.0311708
GO:0009698	phenylpropanoid metabolic process	3	0.0316622
GO:0009250	glucan biosynthetic process	4	0.0321156
GO:0017144	drug metabolic process	10	0.0321156
GO:0044255	cellular lipid metabolic process	11	0.0340276
GO:0051338	regulation of transferase activity	5	0.0347891
GO:0009147	pyrimidine nucleoside triphosphate metabolic process	2	0.035438
GO:0009065	glutamine family amino acid catabolic process	2	0.035438
GO:0034641	cellular nitrogen compound metabolic process	53	0.0362591
GO:0031399	regulation of protein modification process	6	0.0371795
GO:0009416	response to light stimulus	6	0.0379758
GO:1901361	organic cyclic compound catabolic process	6	0.0398577
GO:0040011	locomotion	2	0.0402788
GO:0009314	response to radiation	6	0.0426582
GO:0001932	regulation of protein phosphorylation	5	0.0430848
GO:0042325	regulation of phosphorylation	5	0.0442295
GO:0030244	cellulose biosynthetic process	3	0.0442295
GO:0006108	malate metabolic process	2	0.0446826
GO:0009086	methionine biosynthetic process	2	0.0446826
GO:0006544	glycine metabolic process	2	0.0446826
GO:0044282	small molecule catabolic process	5	0.0469019
GO:0072593	reactive oxygen species metabolic process	5	0.0469019

## Sheet: G4
Dataset S1. GOBPs enriched by genes in G1-6
GO ID	GO Term	Count	FDR
GO:0008150	biological_process	163	1.19224e-05
GO:0009987	cellular process	122	0.000271592
GO:0008152	metabolic process	118	0.00629169
GO:0009234	menaquinone biosynthetic process	2	0.00897199
GO:0009233	menaquinone metabolic process	2	0.00897199
GO:0007266	Rho protein signal transduction	3	0.00897199
GO:0034337	RNA folding	2	0.00897199
GO:0050896	response to stimulus	36	0.0149807
GO:0071704	organic substance metabolic process	99	0.0263628
GO:0005975	carbohydrate metabolic process	18	0.0297406
GO:0044237	cellular metabolic process	93	0.0297406
GO:0006950	response to stress	21	0.041676

## Sheet: G5
Dataset S1. GOBPs enriched by genes in G1-6
GO ID	GO Term	Count	FDR
GO:0035967	cellular response to topologically incorrect protein	6	6.30733e-06
GO:0042254	ribosome biogenesis	13	6.30733e-06
GO:0035966	response to topologically incorrect protein	6	6.30733e-06
GO:0044085	cellular component biogenesis	23	9.54201e-06
GO:0006457	protein folding	11	9.54201e-06
GO:0022613	ribonucleoprotein complex biogenesis	14	9.54201e-06
GO:0008150	biological_process	146	9.54201e-06
GO:0034620	cellular response to unfolded protein	5	1.33546e-05
GO:0006986	response to unfolded protein	5	1.33546e-05
GO:0009987	cellular process	112	3.48695e-05
GO:0042026	protein refolding	5	8.92134e-05
GO:0042273	ribosomal large subunit biogenesis	7	0.000150243
GO:0071840	cellular component organization or biogenesis	33	0.000160492
GO:0016072	rRNA metabolic process	8	0.000222477
GO:0006458	'de novo' protein folding	5	0.000222477
GO:0006364	rRNA processing	8	0.000222477
GO:0000470	maturation of LSU-rRNA	4	0.000879385
GO:0034605	cellular response to heat	5	0.000882313
GO:0051084	'de novo' posttranslational protein folding	4	0.00109262
GO:0051085	chaperone cofactor-dependent protein refolding	4	0.00109262
GO:0071310	cellular response to organic substance	10	0.00249417
GO:0009408	response to heat	6	0.00260441
GO:0061077	chaperone-mediated protein folding	4	0.0036543
GO:0010411	xyloglucan metabolic process	4	0.00396112
GO:0070887	cellular response to chemical stimulus	11	0.00549309
GO:0019419	sulfate reduction	2	0.00549309
GO:0034470	ncRNA processing	9	0.00727947
GO:0042221	response to chemical	17	0.00891906
GO:0072655	establishment of protein localization to mitochondrion	4	0.0119029
GO:0070585	protein localization to mitochondrion	4	0.0119029
GO:0033365	protein localization to organelle	7	0.0119029
GO:0006626	protein targeting to mitochondrion	4	0.0119029
GO:0065002	intracellular protein transmembrane transport	4	0.0130545
GO:0030968	endoplasmic reticulum unfolded protein response	2	0.0130545
GO:0010243	response to organonitrogen compound	4	0.0130545
GO:0006790	sulfur compound metabolic process	7	0.0130545
GO:0071806	protein transmembrane transport	4	0.0130545
GO:0071704	organic substance metabolic process	88	0.0159061
GO:0065007	biological regulation	42	0.0159061
GO:0065008	regulation of biological quality	12	0.0168196
GO:0008152	metabolic process	100	0.0174345
GO:0034660	ncRNA metabolic process	9	0.0185806
GO:0044036	cell wall macromolecule metabolic process	5	0.0185806
GO:0034613	cellular protein localization	11	0.0185806
GO:0010410	hemicellulose metabolic process	4	0.0185806
GO:0051716	cellular response to stimulus	20	0.0185806
GO:0009266	response to temperature stimulus	6	0.0185806
GO:0007005	mitochondrion organization	5	0.0185806
GO:0070727	cellular macromolecule localization	11	0.0185806
GO:0019725	cellular homeostasis	7	0.019208
GO:0006207	'de novo' pyrimidine nucleobase biosynthetic process	2	0.019208
GO:0006839	mitochondrial transport	4	0.0197047
GO:0044237	cellular metabolic process	82	0.0207365
GO:0034976	response to endoplasmic reticulum stress	3	0.0212844
GO:0006807	nitrogen compound metabolic process	73	0.027754
GO:0044238	primary metabolic process	82	0.0280039
GO:0071705	nitrogen compound transport	13	0.0280039
GO:0019856	pyrimidine nucleobase biosynthetic process	2	0.0286615
GO:0042546	cell wall biogenesis	5	0.0306818
GO:1901564	organonitrogen compound metabolic process	49	0.0327664
GO:0010383	cell wall polysaccharide metabolic process	4	0.0341393
GO:0016043	cellular component organization	23	0.0341393
GO:0044743	protein transmembrane import into intracellular organelle	3	0.0342664
GO:0006206	pyrimidine nucleobase metabolic process	2	0.0388003
GO:1990542	mitochondrial transmembrane transport	3	0.0388003
GO:1901698	response to nitrogen compound	4	0.0439225
GO:0006605	protein targeting	5	0.0452441
GO:0017144	drug metabolic process	9	0.046388
GO:0008104	protein localization	11	0.0467288
GO:0006099	tricarboxylic acid cycle	3	0.0467288
GO:0006886	intracellular protein transport	9	0.0467288
GO:0010033	response to organic substance	11	0.0467288
GO:0009218	pyrimidine ribonucleotide metabolic process	2	0.0472661
GO:0009220	pyrimidine ribonucleotide biosynthetic process	2	0.0472661
GO:0045454	cell redox homeostasis	5	0.0472661
GO:0072594	establishment of protein localization to organelle	5	0.0480877
GO:0034641	cellular nitrogen compound metabolic process	45	0.0498209

## Sheet: G6
Dataset S1. GOBPs enriched by genes in G1-6
GO ID	GO Term	Count	FDR
GO:0003674	molecular_function	121	6.16614e-08
GO:0022857	transmembrane transporter activity	20	1.18178e-05
GO:0005215	transporter activity	20	1.99559e-05
GO:0048037	cofactor binding	17	0.00228132
GO:0003824	catalytic activity	63	0.00228132
GO:0020037	heme binding	10	0.00701204
GO:0015075	ion transmembrane transporter activity	10	0.00782628
GO:0015318	inorganic molecular entity transmembrane transporter activity	10	0.00782628
GO:0046906	tetrapyrrole binding	10	0.00840128
GO:0016491	oxidoreductase activity	20	0.00840128
GO:1901363	heterocyclic compound binding	50	0.0122987
GO:0097159	organic cyclic compound binding	50	0.0122987
GO:0046915	transition metal ion transmembrane transporter activity	3	0.0122987
GO:0008970	phospholipase A1 activity	2	0.0270581
GO:0005385	zinc ion transmembrane transporter activity	2	0.0297545
GO:0016301	kinase activity	15	0.0334063
GO:0015144	carbohydrate transmembrane transporter activity	3	0.0334063
GO:0140096	catalytic activity, acting on a protein	21	0.0388109
GO:0005506	iron ion binding	7	0.0388109
GO:0015294	solute:cation symporter activity	3	0.0388109
GO:0015295	solute:proton symporter activity	3	0.0388109
GO:0004672	protein kinase activity	13	0.0388109
GO:0016773	phosphotransferase activity, alcohol group as acceptor	14	0.0388109
GO:0016772	transferase activity, transferring phosphorus-containing groups	16	0.0388109
GO:0016705	oxidoreductase activity, acting on paired donors, with incorporation or reduction of molecular oxygen	7	0.0388109
GO:0005544	calcium-dependent phospholipid binding	2	0.0388109
GO:0005488	binding	71	0.0389667
GO:0016627	oxidoreductase activity, acting on the CH-CH group of donors	3	0.0389667
GO:0016781	phosphotransferase activity, paired acceptors	1	0.0389667
GO:0072509	divalent inorganic cation transmembrane transporter activity	2	0.0389667
GO:0050242	pyruvate, phosphate dikinase activity	1	0.0389667
GO:0015293	symporter activity	3	0.0389667
GO:0042937	tripeptide transmembrane transporter activity	1	0.0389667
GO:0008509	anion transmembrane transporter activity	4	0.0408915
GO:0004601	peroxidase activity	4	0.0444326
GO:0016684	oxidoreductase activity, acting on peroxide as acceptor	4	0.0444326
GO:0008514	organic anion transmembrane transporter activity	3	0.0449547
GO:0022890	inorganic cation transmembrane transporter activity	6	0.047531
GO:0015333	peptide:proton symporter activity	2	0.0481081
GO:0003700	DNA-binding transcription factor activity	9	0.0481081
GO:0008150	biological_process	101	5.89709e-07
GO:0055085	transmembrane transport	20	1.90669e-05
GO:0008152	metabolic process	73	0.000931805
GO:0051179	localization	25	0.00118494
GO:0006810	transport	23	0.00344179
GO:0051234	establishment of localization	23	0.00344179
GO:1901700	response to oxygen-containing compound	9	0.00914272
GO:0044238	primary metabolic process	57	0.0174696
GO:0055114	oxidation-reduction process	19	0.0186148
GO:0071704	organic substance metabolic process	59	0.0186148
GO:0006006	glucose metabolic process	3	0.0298163
GO:0019318	hexose metabolic process	4	0.0323259
GO:0005996	monosaccharide metabolic process	4	0.0431113
GO:0044237	cellular metabolic process	54	0.0443204
GO:0008643	carbohydrate transport	3	0.0478271
GO:0006829	zinc ion transport	2	0.0495377
GO:0071577	zinc ion transmembrane transport	2	0.0495377
GO:0016020	membrane	49	0.000160772
GO:0016021	integral component of membrane	39	0.00031662
GO:0031224	intrinsic component of membrane	39	0.00031662
GO:0044425	membrane part	40	0.000587433
GO:0005575	cellular_component	80	0.00182681
