# Supplementary material for: The SINA1‐BSD1 Module Regulates Vegetative Growth Involving Gibberellin Biosynthesis in Tomato
Source: Adv Sci (Weinh). 2024 Aug 27;11(40):2400995. doi: 10.1002/advs.202400995 (PMC11633369; doi:10.1002/advs.202400995)
Supplement: Supplementary file 2 — Supporting Information [file ADVS-11-2400995-s001.zip › advs202400995-sup-0002-cif/Table S1.xlsx]

## Sheet: Sheet1
Table S1. RNA-seq analysis of SINA1-OX, BSD1-Ri and AC leaves.
Gene ID	Fold change		Description
	SINA1-OX/AC	BSD1-Ri/AC
Solyc04g082740.4.1	-1.02	-1.34	Alpha-crystallin domain-containing protein 22.3 (AHRD V3.3 *** A0A2G3CFM7_CAPCH)
Solyc01g067510.3.1	-1.09	-1.12	receptor-like protein kinase FERONIA (AHRD V3.3 *** A0A2I4F2T3_9ROSI)
Solyc12g009200.2.1	-1.1	-1.37	Chlorophyll a-b binding protein, chloroplastic (AHRD V3.3 *** A0A2G3BP51_CAPCH)
Solyc01g108610.3.1	-1.12	-1.11	Cyclin-dependent kinase inhibitor (AHRD V3.3 *** A0A2G2W9Z0_CAPBA)
Solyc05g012325.1.1	-1.13	-1.84	Ureide permease (AHRD V3.3 *** A0A2R6PBP7_ACTCH)
Solyc01g094020.3.1	-1.17	-1.41	Receptor-like serine/threonine-protein kinase (AHRD V3.3 *** A0A2G3DE20_CAPCH)
Solyc07g052290.1.1	-1.2	-1.68	Membrane metalloprotease ARASP, chloroplastic (AHRD V3.3 *** A0A2G3AYX5_CAPCH)
Solyc11g010960.2.1	-1.2	-1.04	Alcohol dehydrogenase (AHRD V3.3 *** A0A1Y1I027_KLENI)
Solyc02g071100.3.1	-1.21	-1.74	Purine permease (AHRD V3.3 *** A0A2U1LZ22_ARTAN),Pfam:PF16913
Solyc06g069730.3.1	-1.28	-1.2	Chlorophyll a-b binding protein, chloroplastic (AHRD V3.3 *** A0A1U8GPF4_CAPAN)
Solyc06g062980.3.1	-1.3	-1.33	U6 snRNA-associated Sm-like protein LSm1 (AHRD V3.3 *** A0A2G3C8I8_CAPCH)
Solyc05g056520.4.1	-1.31	-1.27	S-adenosyl-L-methionine-dependent methyltransferases superfamily protein (AHRD V3.3 *** A0A2U1MCW0_ARTAN)
Solyc10g044840.2.1	-1.34	-1.3	YacP-like NYN domain protein (AHRD V3.3 *** F4IQD4_ARATH)
Solyc03g007050.3.1	-1.39	-1.52	LRR receptor-like kinase family protein (AHRD V3.3 *** A0A072VP04_MEDTR)
Solyc10g080840.1.1	-1.47	-1.24	Cytochrome P450 (AHRD V3.3 *** A2PZD4_IPONI)
Solyc05g009990.4.1	-1.48	-1.81	Leucine-rich repeat (AHRD V3.3 *** A0A200R8J0_9MAGN)
Solyc02g088190.4.1	-1.53	-1.85	MYB transcription factor (AHRD V3.3 *-* A0A0U3IU11_MESCR)
Solyc04g076340.3.1	-1.56	-1.23	hypothetical protein (AHRD V3.3 *-* AT4G38060.4)
Solyc02g077330.3.1	-1.56	-1.37	GDSL esterase/lipase (AHRD V3.3 *** A0A2G3D5Q8_CAPCH)
Solyc02g080160.4.1	-1.57	-1.39	Xyloglucan endotransglucosylase/hydrolase (AHRD V3.3 *** A0A2G2VBB5_CAPBA)
Solyc04g049340.3.1	-1.61	-1.3	Tryptophan/tyrosine permease (AHRD V3.3 *** A0A2U1PXY3_ARTAN)
Solyc05g010320.4.1	-1.69	-1.71	Chalcone-flavonone isomerase family protein (AHRD V3.3 *** A0A193AUW5_SOLME)
Solyc05g009270.4.1	-1.76	-2.45	3-ketoacyl-CoA synthase (AHRD V3.3 *** A0A2G3B5Z8_CAPCH)
Solyc06g035580.3.1	-1.78	-2.5	Glucose-methanol-choline (GMC) oxidoreductase family protein (AHRD V3.3 *** A0A1P8BHC1_ARATH)
Solyc12g008830.3.1	-1.78	-1.53	GATA transcription factor 16 (AHRD V3.3 *** A0A2G2YUT6_CAPAN)
Solyc11g013110.2.1	-1.79	-1.59	2-oxoglutarate (2OG) and Fe(II)-dependent oxygenase superfamily protein (AHRD V3.3 *** AT1G49390.1)
Solyc05g053550.3.1	-1.84	-1.91	chalcone synthase 2
Solyc05g052240.3.1	-1.85	-1.9	Chalcone-flavonone isomerase family protein (AHRD V3.3 *** A0A2G2ZJB2_CAPAN)
Solyc07g049440.3.1	-1.93	-1.51	GDSL esterase/lipase (AHRD V3.3 *** A0A2G2Z2Z1_CAPAN)
Solyc03g117800.4.1	-1.98	-2.05	Protein ECERIFERUM 3 (AHRD V3.3 *** A0A2G2WQK1_CAPBA)
Solyc04g005800.3.1	-2.07	-1.13	Homeobox-leucine zipper protein HOX16 (AHRD V3.3 *** A0A1U8EXU3_CAPAN)
Solyc09g014350.3.1	-2.24	-1.12	Glycerol-3-phosphate acyltransferase, expressed (AHRD V3.3 *** D8L9N9_WHEAT)
Solyc07g054310.3.1	-2.82	-2.46	Cell wall protein (AHRD V3.3 *** I6QN83_HELAN)
Solyc07g052180.1.1	-3.06	-3.4	glycine-rich cell wall structural protein 1-like (AHRD V3.3 *-* XP_010324095.1)
Solyc10g087030.1.1	-3.59	-1.94	Cytochrome (AHRD V3.3 *** A0A1U8F0H8_CAPAN)
List of differentially expressed genes (fold Change >2) that are collectively downregulated in both SINA1-OX/AC and BSD1-Ri/AC.
