# Supplementary material for: The SINA1‐BSD1 Module Regulates Vegetative Growth Involving Gibberellin Biosynthesis in Tomato
Source: Adv Sci (Weinh). 2024 Aug 27;11(40):2400995. doi: 10.1002/advs.202400995 (PMC11633369; doi:10.1002/advs.202400995)
Supplement: Supplementary file 2 — Supporting Information [file ADVS-11-2400995-s001.zip › advs202400995-sup-0002-cif/Table S2.xlsx]

## Sheet: Sheet1
Table S2. Primers used in the research.
Purpose	Primers Name	Sequences（5‘-3’）
One-step cloning	BRG1-c-myc F	TTTGGAGAGGACAGATGGCCAACAGTATTCATTCCAT
	BRG1-c-myc R	CTGCAGGTCGACTCTAGATGGTGGTACAGGAATTGTACCA
Recombinant protein	His-BSD1-F	CACCATGTCATGGCTTGCTCGTTC
	His-BSD1-R	TCACGAGACATCAAGTGTTG
Crispr constructs	CrSINA1-sg1 (p201N:Cas9)	TCAAGCGAACCAGTAGGCTTGACGAGGTACTGAATATCACGTTTTAGAGCTAGAAATAGC
	CrSINA1-sg2 (p201N:Cas9)	TCAAGCGAACCAGTAGGCTTGTAGCATTCTCAACTTCTTGGTTTTAGAGCTAGAAATAGC
	CrSINA3-sg1 (p201N:Cas9)	TCAAGCGAACCAGTAGGCTTGTAGCAGCAGCAATAATGATGTTTTAGAGCTAGAAATAGC
	CrBSD1-sg2 (p201N:Cas9)	TCAAGCGAACCAGTAGGCTTGAAAACGACGTCGTAACGCGGTTTTAGAGCTAGAAATAGC
	CrBRG1-sg1(p201N:Cas9)	TCAAGCGAACCAGTAGGCTTGTTAGGACCGTTCCATCGTAGTTTTAGAGCTAGAAATAGC
	CrBRG1-sg2(p201N:Cas9)	TCAAGCGAACCAGTAGGCTTGATACGTTCTTTCCATACGAGTTTTAGAGCTAGAAATAGC
RT	SINA1RTF	GAATGGGATGAGTTAATCTGGCT
	SINA1RTR	TCCTGGTAGTTACTGCCTCCGGG
	BSD1RTF	TGTTGAACGTCTAACGCCGA
	BSD1RTR	GCTCAGCGTCCTGCTTTTTC
	BRG1RTF	CCCGGTATAGGGAGGGTTGT
	BRG1RTR	ATCGTCACCACCTGGAATGT
	act41F	GCTCTTGACTATGAACAGGAA
	act41R	AAGGACCTCAGGACACCG
Hormone related genes	CPS-RTF	ATACCTAGAGCTAGCGAAATC
	CPS-RTR	ACTGCCTAAATAGTACGTAACC
	CPS1-RTF	GCTGTTCGGAGAGAGTAGGC
	CPS1-RTR	ACACTACGTGCTTGCCACTT
	CPS2-RTF	TTGAAACCCAGAGTTGGGCA
	CPS2-RTR	TGCAGACTTGATCATACTGGGA
	KS-RTF	TGATTTCTTTGATGTAGGAGGTTC
	KS-RTR	GCTTGCCACTTAGATGCTTTG
	KO-RTF	CCACGAAGACACGCAGGTAG
	KO-RTR	ATCGTTCAGGCTTCCACTCTT
	KAO-RTF	CTTTCAAATCCAACAATCCTG
	KAO-RTR	TTAAAACCTTCCTGCAACCT
	GA20ox1-RTF	CTCATTTCTAATGCTCATCGT
	GA20ox1-RTR	TGCAGATGATTCTTTCTTA GCG
	GA20ox2-RTF	TTTCCATATTCTACCCTACAAG
	GA20ox2-RTR	TCATCGCATTACAATACTCTT
	GA3ox1 RTF	TGATGTAAAATGGGCCGTAGG
	GA3ox1 RTR	ATGGTAGAATCCGTATGTGCTG
	GA3ox2RTF	CGATAAGCTCATGTGGTCCGA
	GA3ox2RTR	GGGACCCAAGCATTAAACCC
	GA2ox1-RTF	GGCATGTAAGATATTAGAATTGA
	GA2ox1-RTR	TTAATCCGTAGTAGAGAATCAGA
	GA2ox2 RTF	TGTTGGCGGAGGGATTAAAG
	GA2ox2 RTR	AGCATGGCGGATAGTGATTC
	GA2ox3-RTF	GACCCTTCTACTTTCAGCTC
	GA2ox3-RTR	AAATTGAATTGTCTTCTATCCA
ChIP	BSD1-BRG1-S1F	GGCTAAATGTTAAAAGCTTGT
	BSD1-BRG1-S1R	TGATTTGATCGAATGGAATTTT
	BSD1-BRG1-S2F	CCATTCGATCAAATCAAAATCA
	BSD1-BRG1-S2R	TGTTGAAGTAGATTGGAGTAAA
EMSA	S2-1F	GGCTAAATGTTAAAAGCTTGTAAAATATTTTGATATATTCCACGTATCTTTAATCT
	S2-1R	AGATTAAAGATACGTGGAATATATCAAAATATTTTACAAGCTTTTAACATTTAGCC
	S2-2F	TTTGATATATTCCACGTATCTTTAATCTATGATTACATAATTCAAAAGTCCTTTTA
	S2-2R	TAAAAGGACTTTTGAATTATGTAATCATAGATTAAAGATACGTGGAATATATCAAA
	S2-3F	ATGATTACATAATTCAAAAGTCCTTTTACTTTTTAAAATTCCATTCGATCAAATCA
	S2-3R	TGATTTGATCGAATGGAATTTTAAAAAGTAAAAGGACTTTTGAATTATGTAATCAT
	S2-3-1F	TTGAAAATGGCTAAATGTTATTGAAAATGGCTAAATGTTATTGAAAATGGCTAAATGTTA
	S2-3-1R	TAACATTTAGCCATTTTCAATAACATTTAGCCATTTTCAATAACATTTAGCCATTTTCAA
	S2-3-2F	AAAGCTTGTAAAATATTTTGAAAGCTTGTAAAATATTTTGAAAGCTTGTAAAATATTTTG
	S2-3-2R	CAAAATATTTTACAAGCTTTCAAAATATTTTACAAGCTTTCAAAATATTTTACAAGCTTT
	S2-3-3F	ATATATTCCACGTATCTTTAATATATTCCACGTATCTTTAATATATTCCACGTATCTTTA
	S2-3-3R	TAAAGATACGTGGAATATATTAAAGATACGTGGAATATATTAAAGATACGTGGAATATAT
	Mut1F	CTTAAAACTCCATTTTACTCCTTAAAACTCCATTTTACTCCTTAAAACTCCATTTTACTC
	Mut1R	GAGTAAAATGGAGTTTTAAGGAGTAAAATGGAGTTTTAAGGAGTAAAATGGAGTTTTAAG
	Mut2F	CTTATTTAAAAATTTTACTCCTTATTTAAAAATTTTACTCCTTATTTAAAAATTTTACTC
	Mut2R	GAGTAAAATTTTTAAATAAGGAGTAAAATTTTTAAATAAGGAGTAAAATTTTTAAATAAG
	Tru1F	TTCTCCATTTTACTCTTCTCCATTTTACTCTTCTCCATTTTACTC
	Tru1R	GAGTAAAATGGAGAAGAGTAAAATGGAGAAGAGTAAAATGGAGAA
	Tru2F	CTTATTTCTCCATTCTTATTTCTCCATTCTTATTTCTCCATT
	Tru2R	AATGGAGAAATAAGAATGGAGAAATAAGAATGGAGAAATAAG
	Tru14F	CCATTTTACTCCATTTTACTCCATTTTACTCCATTTTACT
	Tru14R	AGTAAAATGGAGTAAAATGGAGTAAAATGGAGTAAAATGG
	Tru15F	CTTATTTCTCCACTTATTTCTCCACTTATTTCTCCA
	Tru15R	TGGAGAAATAAGTGGAGAAATAAGTGGAGAAATAAG
	Tru16F	TTATTTCTCCATTATTTCTCCATTATTTCTCCA
	Tru16R	TGGAGAAATAATGGAGAAATAATGGAGAAATAA
	Tru17F	TATTTCTCCATATTTCTCCATATTTCTCCATATTTCTCCA
	Tru17R	TGGAGAAATATGGAGAAATATGGAGAAATATGGAGAAATA
	Tru18F	ATTTCTCCAATTTCTCCAATTTCTCCAATTTCTCCA
	Tru18R	TGGAGAAATTGGAGAAATTGGAGAAATTGGAGAAAT
	Tru19F	CTTATTTCTCCCTTATTTCTCCCTTATTTCTCC
	Tru19R	GGAGAAATAAGGGAGAAATAAGGGAGAAATAAG
	Tru20F	CTTATTTCTCTTATTTCTCTTATTTCTCTTATTTCT
	Tru20R	AGAAATAAGAGAAATAAGAGAAATAAGAGAAATAAG
	Tru21F	CTTATTTCCTTATTTCCTTATTTCCTTATTTC
	Tru21R	GAAATAAGGAAATAAGGAAATAAGGAAATAAG
	Tru22F	CTTATTTCTTATTTCTTATTTCTTATTT
	Tru22R	AAATAAGAAATAAGAAATAAGAAATAAG
	M2-1F	CTTATTTACTTATTTACTTATTTACTTATTTA
	M2-1R	TAAATAAGTAAATAAGTAAATAAGTAAATAAG
	M2-2F	CTTATTTTCTTATTTTCTTATTTTCTTATTTT
	M2-2R	AAAATAAGAAAATAAGAAAATAAGAAAATAAG
	M2-3F	CTTATTTGCTTATTTGCTTATTTGCTTATTTG
	M2-3R	CAAATAAGCAAATAAGCAAATAAGCAAATAAG
	BSD1-CPS2-EMSA-1F	TAACTTATTTCCAACTTGAATAACTTATTTCCAACTTGAATAACTTATTTCCAACTTGAA
	BSD1-CPS2-EMSA-1R	TTCAAGTTGGAAATAAGTTATTCAAGTTGGAAATAAGTTATTCAAGTTGGAAATAAGTTA
	BSD1-KAO-EMSA-1F	TCCTTATTTATGTGATATAATCCTTATTTATGTGATATAATCCTTATTTATGTGATATAA
	BSD1-KAO-EMSA-1R	TTATATCACATAAATAAGGATTATATCACATAAATAAGGATTATATCACATAAATAAGGA
	BSD1-GA3ox4-EMSA-1F	CATTACACTTATTTAGTAGACATTACACTTATTTAGTAGACATTACACTTATTTAGTAGA
	BSD1-GA3ox4-EMSA-1R	TCTACTAAATAAGTGTAATGTCTACTAAATAAGTGTAATGTCTACTAAATAAGTGTAATG
GUS	BRG1(P1)proF-Sal1	GCGTCGACGCTACCATTTTGCTTTCCCTACC
	P2proF-Xba1	GCTCTAGACAGCCTCTACGAGGTTCGAC
	P3proF-Xba1	GCTCTAGACCCTGTTTGTTGGAGTTGA
	BRG1proR-Bamh1	CGGGATCCTGTTGAAGTAGATTGGAGTAAAAT
	CPS2proF-Xba1	GCTCTAGAGCCACTAATCGCCCTCGAAT
	CPS2proR-Sal1	GCGTCGACTGTGAGGTGGGTAAAGAGGGA
	KAOproF-Hind111	CCCAAGCTTATGTATTTGGACATAGACAATATTGG
	KAOproR-Sal1	GCGTCGACAATTCCAATGATTAAAGAAATATATA
	GA3ox4proF-Xba1	GCTCTAGATCATTCTTACGGCCAAATTAAGGT
	GA3ox4proR-Sal1	GCGTCGACATTTTGGACTTTGAAGAAAA
construction of BSD1 mutants using overlaping PCR	BSD1-F0-1stp-C-HA	TTTGGAGAGGACAGATGTCATGGCTTGCTCGTTC
	BSD1-K93R-R288-1stp	TAGGGTTTCACGCAGTTCAGAC
	BSD1-K93R-F267-1stp	GTCTGAACTGCGTGAAACCCTA
	BSD1-K293R-R889-1stp	ATGCGCTCTCACGTGCTTGA
	BSD1-K293R-F870-1stp	TCAAGCACGTGAGAGCGCAT
	BSD1-K362R-R1092-1stp	AATGATACGGCTTGGAGCATCTTC
	BSD1-K362R-F1069-1stp	GAAGATGCTCCAAGCCGTATCATT
	BSD1-R1320-1stp-C-HA	CGTCGTATGGGTAAGGCGAGACATCAAGTGTTGT
	BSD1F-XmnI	GTAGAAGGATTTCATCATGGCTTGCTCGTTCCATAG
	pBINR-HindIII	AGTAAGCTTCATAAAAATACGATAGTAACGGGTGAT
